# Supplementary material for: Assessment of Overweight, Obesity, Central Obesity, and Type 2 Diabetes among Adolescents in Qatar: A Cross-Sectional Study
Source: Int J Environ Res Public Health. 2022 Nov 7;19(21):14601. doi: 10.3390/ijerph192114601 (PMC9653877; doi:10.3390/ijerph192114601)
Supplement: Supplementary file 1 [file ijerph-19-14601-s001.zip]

Archive with 1 entries (1 files):
- ijerph-1978506-supplementary.pdf
